# Supplementary material for: 4D live imaging and computational modeling of a functional gut-on-a-chip evaluate how peristalsis facilitates enteric pathogen invasion
Source: Sci Adv. 2022 Oct 21;8(42):eabo5767. doi: 10.1126/sciadv.abo5767 (PMC9586479; doi:10.1126/sciadv.abo5767)
Supplement: Supplementary file 2 — Movies S1 to S8 [file sciadv.abo5767_movies_s1_to_s8.zip]

Archive with 8 entries (8 files):
- sciadv.abo5767_movie_s1.mov
- sciadv.abo5767_movie_s2.mov
- sciadv.abo5767_movie_s3.mov
- sciadv.abo5767_movie_s4.mov
- sciadv.abo5767_movie_s5.mov
- sciadv.abo5767_movie_s6.mov
- sciadv.abo5767_movie_s7.mov
- sciadv.abo5767_movie_s8.mov
